# Supplementary material for: Concurrently wasted and stunted 6-59 months children admitted to the outpatient therapeutic feeding programme in Karamoja, Uganda: Prevalence, characteristics, treatment outcomes and response
Source: PLoS One. 2020 Mar 20;15(3):e0230480. doi: 10.1371/journal.pone.0230480 (PMC7083304; doi:10.1371/journal.pone.0230480)
Supplement: S1 Study dataset — (XLS) [file pone.0230480.s001.xls]

## Sheet: Sheet1
hdist	cdsex	cdage	adm_weight	adm_height	adm_muac	exit_weight	exit_height	exit_muac	exitout
Moroto	Female	10	6	68	10.5	6.5		11.3	Non-response
Kaabong	Male	36	10.1	96	11	12.1	99	11.9	Non-response
Nakapiripirit	Male	12	7.9	76	11	7.7		12	Cured
Kaabong	Female	12	6.5	66	11.1	7.8		12.3	Cured
Nakapiripirit	Female	12	6.8	68	11	5.5	69	10.5	Non-response
Nakapiripirit	Female	24	8.5	82	11.2	9.4		11.3	Defaulted
Kaabong	Female	9	6	66	11.4	6.9	66	12	Cured
Kaabong	Female	18	7.3	71	11	7.3	71	12.1	Cured
Moroto	Female	14	7	75.5	11.2	8	75.5	11.5	Cured
Moroto	Male	8	7.8	71	11.2	8.3		11.4	Cured
Nakapiripirit	Male	24	9	87.5	11.4	9.8		12	Cured
Nakapiripirit	Female	24	8.3	77.6	11.3	8.4		11.5	Non-response
Moroto	Male	12	7.4	67.5	11	7.5		10.6	Cured
Moroto	Female	7	5.7	65.2	10.5	5.8	62.2	11.5	Cured
Nakapiripirit	Male	24	8.2	84.8	11.3	9.8		12.2	Cured
Nakapiripirit	Male	24	9.2	83.5	11	10.4		12.5	Cured
Kaabong	Male	12	6.9	73	10.9	7.1	74	11.5	Defaulted
Kaabong	Male	36	11	91	11.4	11.4	92	11.5	Defaulted
Kaabong	Male	36	11.5	103	11.4	12	104	11.8	Defaulted
Kaabong	Male	36	8.8	90	11.1	10.8	91	13	Cured
Moroto	Female	7	6.9	69.5	11	6	66	11.2	Non-response
Nakapiripirit	Female	7	5	69.4	11.4	5.6		11.8	Cured
Kaabong	Male	36	10.2	91.9	11.5	15	92	15	Cured
Moroto	Male	6	5.6	68	11.3	6.2		11.4	Cured
Nakapiripirit	Female	24	8.1	86.1	10.8	8.7		11.9	Cured
Moroto	Female	9	6	68	10	6.2		10	Non-response
Moroto	Female	6	6.2	63.4	11	6.5	65.6	11.8	Cured
Kaabong	Female	7	5.6	63	11.1	7.2	65	13	Cured
Nakapiripirit	Female	12	5.7	63	10	7.2		11.5	Non-response
Kaabong	Male	8	6.6	65	11.1	7.9	68	13	Cured
Moroto	Female	36	9.1	80	11.2	11	80.3	12.5	Cured
Moroto	Male	14	5.6	60	10.9	6.3	73	10	Non-response
Nakapiripirit	Male	13	5.6	60	11	6.5	60.5	12.3	Cured
Moroto	Male	11	5.5	60.8	10.8	5.5	60.8	10.8	Defaulted
Nakapiripirit	Male	24	8.5	82.3	11.5	8.5	79	11.8	Cured
Nakapiripirit	Female	12	7.3	73	11	8.1	73	11.7	Cured
Moroto	Female	10	5.2	68.2	9.5	5.7	65.5	11	Non-response
Nakapiripirit	Female	36	10.7	90	11	11.5	90	11.4	Defaulted
Kaabong	Female	12	5	80.2	10	6.2	80.2	10.6	Cured
Moroto	Female	7	5.1	68	10	6.9	69.5	12.5	Cured
Moroto	Male	24	9.4	82.7	10.6	10.2	85.5	12	Cured
Nakapiripirit	Male	12	7.1	72.1	11	7.7	73	11.5	Cured
Nakapiripirit	Female	36	10.7	92	10.8	10.8	92.2	11.3	Cured
Moroto	Male	11	6.3	75	10.5	6.8	75.7	11.3	Cured
Nakapiripirit	Female	9	5	60	10.5	6.4	62	11.9	Cured
Kaabong	Male	18	8.9	81	11.2	9	82	12.1	Defaulted
Nakapiripirit	Male	11	7	75	10.9	7.6	76.6	12	Cured
Moroto	Male	48	12	89	11	11.3	90	11.4	Died
Nakapiripirit	Female	8	5.4	60	10.8	7.4	70.4	12.5	Cured
Kaabong	Male	10	7.3	69.7	11.1	8.7		13.1	Cured
Nakapiripirit	Male	36	9.4	98	11.5	10.6	97.4	12.6	Cured
Nakapiripirit	Male	12	6.6	71.6	11	7.6		11.7	Cured
Kaabong	Male	10	6.5	73	11.6	7.2	73	12.3	Cured
Moroto	Female	7	5.6	64	9.6	5.7	64	10.6	Non-response
Moroto	Female	9	5.8	66	11	5.8	66	11	Defaulted
Moroto	Male	7	5.7	66.7	10.4	5.9		11	Defaulted
Nakapiripirit	Female	18	7.8	74	11.3	8.4	79	12	Cured
Moroto	Female	36	9.4	87.6	11	10.1	87.5	12.4	Cured
Kaabong	Female	6	5.5	69	10.5	6.6	70	12.6	Cured
Moroto	Female	10	6.8	76	11.6	6.8		11.6	Cured
Kaabong	Male	9	6.2	68.3	11.9	9.1	68.3		Cured
Kaabong	Female	6	6.3	63	11.2	7.5	66	13	Cured
Nakapiripirit	Male	7	5.9	62	10.6	6.2	60	10.4	Non-response
Kaabong	Male	10	6.3	69	10	6.6	71.2	11.6	Non-response
Moroto	Female	24	9	76.5	11.3	9.3	76.5	11.5	Cured
Kaabong	Male	8	5.7	68	10.5	7	71	12.6	Defaulted
Moroto	Male	28	8.8	89.5	11	8.6	89.5	10.7	Defaulted
Moroto	Male	36	9.9	90	11	11.3	91	11.8	Cured
Kaabong	Female	24	9.7	84	10.9	11	84	10.5	Cured
Nakapiripirit	Male	7	6	65	11.3	6.5	65.3	12.6	Cured
Moroto	Male	6	5.7	69	11.6	6.3	69.5	11.4	Defaulted
Kaabong	Male	12	6.3	72.2	12.3	7.9	73.1	13.1	Cured
Kaabong	Male	9	5.6	70	11.5	7	72	12.6	Cured
Moroto	Female	15	7	69.5	11.2	7.5	70.2	11.5	Cured
Nakapiripirit	Male	9	6	60.5	10.8	6	59	10.1	Non-response
Moroto	Male	12	7	73	11	6.4	74	11.6	Defaulted
Moroto	Female	13	7.6	74	10.9	7.6	74	11.2	Defaulted
Nakapiripirit	Male	9	6.4	70	10.7	7.9	72.5	12	Non-response
Moroto	Female	9	6	68	10	6.2		10	Non-response
Kaabong	Male	12	7.1	64	11.1	7.3	64	11.6	Cured
Kaabong	Male	12	7.8	73	11.4	8.4	78	12	Cured
Kaabong	Male	36	11	93	11	11.2	95	11.4	Defaulted
Kaabong	Male	24	8.3	70	10.5	8.8	70	11.9	Cured
Moroto	Female	14	7	77	11.5	8	77	11.5	Cured
Nakapiripirit	Female	12	6.2	65.3	10.9	6.9	65.5	11.5	Defaulted
Nakapiripirit	Female	30	9.9	93	11.4		93.5	12	Non-response
Moroto	Female	16	7.1	77	11.1	7.5	77	11.7	Non-response
Nakapiripirit	Male	36	8.5	90.3	10.5	9.5	88	11.7	Cured
Nakapiripirit	Female	24	8.2	79.5	11	8.6		10.8	Non-response
Moroto	Female	12	6.5	70	10.5	7.2		12.5	Cured
Nakapiripirit	Female	12	6.9	70.4	11.1	7.8	70.4	12	Cured
Kaabong	Male	24	7.4	84	11.2	10.6	84	13.5	Cured
Moroto	Female	12	7	69.3	11.3	7	69.3	11.3	Defaulted
Kaabong	Female	24	8.4	82	10.6	9.1	80.1	12.6	Defaulted
Kaabong	Female	24	8	83.3	12.4	9.5	83	12	Cured
Nakapiripirit	Female	13	5.9	60	10.1	7.3	70	12.1	Cured
Kaabong	Male	9	6.7	66.1	11.3	11.9	68	13.4	Cured
Moroto	Male	36	9.7	89	11.2	9.7	89	11.2	Defaulted
Moroto	Male	10	6.6	72	10.5	6.6	72	11.7	Cured
Moroto	Female	10	5.9	67.2	10.9	6.7	68.6	11.5	Cured
Moroto	Male	8	5.7	61	11.3	6.3		12.7	Cured
Moroto	Male	48	8.2	96.5	11.1	8.6	96.5	12.2	Cured
Kaabong	Female	9	5	67.3	11	6.9	70	11.8	Cured
Kaabong	Female	21	8.7	77	10.6	8.7	77	10.6	Defaulted
Moroto	Female	12	5.3	60.5	10	6.5	66.3	11.5	Cured
Nakapiripirit	Male	9	7.1	69.5	10.6	7.9	72.6	12	Cured
Kaabong	Female	24	8.2	77	11.1	8.6	77	11.6	Cured
Kaabong	Male	36	8	99	11	9.7	99	11.8	Cured
Moroto	Female	10	6.4	69.5	11	6.8	69.5		Cured
Moroto	Male	7	5.7	66	11	6.2	68	11.6	Defaulted
Moroto	Male	22	6	62	11	6.3		11.5	Cured
Moroto	Female	12	6.2	69.2	11	6.5	72.5	11.1	Non-response
Moroto	Male	7	5.5	65	11	5.6	65	11.7	Cured
Nakapiripirit	Female	12	6.9	73.8	11	7.7		9.9	Cured
Nakapiripirit	Female	9	5.6	68	10	6	68	10.7	Cured
Moroto	Female	8	5.5	65.2	11	6.1	65.2	11.7	Cured
Moroto	Male	36	10.3	90	10	14.1	90	12.7	Cured
Nakapiripirit	Male	36	8.6	90	10.3	11	95	12.6	Cured
Moroto	Male	9	6.6	67.8	10.8	7.4	70.4	11.8	Cured
Moroto	Female	7	5.1	63.4	10.5	5.7	66.2	11.4	Cured
Kaabong	Female	18	7.1	86	11	7.1		11.1	Defaulted
Nakapiripirit	Female	17	6.4	65	10.6	7.1	65	12	Cured
Nakapiripirit	Female	6	5.1	61.3	10.1	5		10.3	Non-response
Nakapiripirit	Male	48	10	100	10	11	100	11.7	Cured
Kaabong	Female	18	6	62	11.2	7	62	11.5	Non-response
Moroto	Male	7	5.5	65	11.4	6.4	68	11.6	Cured
Nakapiripirit	Female	12	6	70	10.5	6.2	60	10.9	Defaulted
Moroto	Female	30	9	78	11.1	10		12.8	Defaulted
Nakapiripirit	Male	16	7	69	10.6	7.5	69.5	12.5	Cured
Kaabong	Male	24	7.5	82	10.9	9.7	85.1	12.1	Non-response
Moroto	Female	6	5.3	61.5	10.4	6.2	62.5	12.5	Cured
Moroto	Female	12	5.8	64	10.5	6.4	70	12.8	Cured
Nakapiripirit	Female	19	7.5	70	11	8.1	99	12	Cured
Kaabong	Male	12	6	64	11.2	6.8	66	11.8	Defaulted
Nakapiripirit	Male	12	7	75	11.6	7.3	70	12.5	Cured
Nakapiripirit	Female	12	7	69.3	11	8.1		12	Cured
Moroto	Female	6	4.4	56.5	11	4.9		11.2	Defaulted
Nakapiripirit	Female	8	5.7	65	11	6.4		12.1	Cured
Moroto	Female	6	4.5	56	11.4	5.5	56.5	11.7	Cured
Moroto	Male	30	7.3	88	11	6.9	88	11.8	Non-response
Kaabong	Female	9	6.5	66	11.4	8	72	13.2	Cured
Kaabong	Male	7	6.3	67	10.7	6.1	68	11.1	Defaulted
Nakapiripirit	Female	12	6.7	72.2	11	7.7		12.3	Cured
Moroto	Female	12	7.7	73	10	8.3	74	12.6	Cured
Nakapiripirit	Female	9	5.9	60	11.3	5.9	60.3	11	Non-response
Nakapiripirit	Female	9	6.7	66	10.5	7.4	67.3		Cured
Moroto	Female	28	8	86	11.3	8.5	86	12.1	Cured
Nakapiripirit	Male	13	6.6	73.1	10.8	7.1		11.4	Cured
Moroto	Female	24	7.8	85.5	11.2	8.3	85.5	11.6	Cured
Moroto	Female	12	7.1	74	11.2	7.5		12.5	Cured
Kaabong	Female	6	5.5	64	10.4	7.1		11.7	Cured
Moroto	Female	59	11.8	104	10.5	11.5	104	10.2	Defaulted
Moroto	Female	9	3.4	50.2	9	3.4	54		Transfer to OTC/ITC
Nakapiripirit	Male	24	9.1	77.2	11.3	10	78	11.8	Cured
Kaabong	Female	8	5.6	66	11.3	8.5	70	13.6	Cured
Nakapiripirit	Male	9	5.6	68.4	11.4	6.8		11.6	Cured
Nakapiripirit	Male	12	6	60	11	7	65.1		Cured
Nakapiripirit	Female	48	10	99.5	10.5	9	99	11.4	Defaulted
Nakapiripirit	Male	24	9.8	86	11.3	10.4	86	11.7	Defaulted
Nakapiripirit	Female	36	10	89	10	10.9	89	11.8	Cured
Nakapiripirit	Female	36	8	90	11.3	9.6	90.3	12.6	Cured
Kaabong	Female	10	5.2	67	10	5.6	67	11.6	Cured
Kaabong	Female	8	5	67	11.4	7	68.2	11.5	Cured
Kaabong	Male	11	7.1	73.2	10	7.6	80.1	10	Non-response
Nakapiripirit	Male	36	10.9	99.6	10.9	10.5	99.6	11.8	Cured
Moroto	Male	9	5.2	70.8	9	7.9	73		Cured
Nakapiripirit	Male	9	5.3	60	10.2	7	69.5	12.6	Cured
Kaabong	Female	6	5.4	66	10.5	5.4	66	10.4	Defaulted
Nakapiripirit	Male	12	6.8	71.6	10.7	7.7	71.6	9.9	Cured
Kaabong	Male	30	11.1	92	11.2	12.9	92.5	13	Cured
Moroto	Male	26	9.6	95.2	10.7	10.3	100.5	13	Cured
Kaabong	Female	24	8.9	80	11.2	10.8	84.2	13.1	Cured
Nakapiripirit	Male	10	6	60	10.7	6.6	60	12.7	Cured
Kaabong	Male	36	10.8	101.4	11	11.7	103	13.1	Cured
Nakapiripirit	Female	24	6.6	66	9.9	6.7	65.5	10	Cured
Nakapiripirit	Female	28	7.7	73	10.5	7.8	72	12	Cured
Moroto	Male	12	6.6	64.2	11.3	7.2	68.5	12.5	Cured
Nakapiripirit	Male	36	9.1	99	11	8.5	100	11.3	Defaulted
Kaabong	Female	29	8	84	11.1	10.1	89	12.6	Cured
Moroto	Female	10	7.7	71	11	6.6	69	10.6	Defaulted
Moroto	Male	20	6.2	63	10	5.5	63	11	Defaulted
Kaabong	Female	9	5.4	67.3	11	5.9	68	11.9	Defaulted
Moroto	Female	12	7.3	70	11	6.5		11.5	Cured
Nakapiripirit	Male	48	14.1	104	11	14.6		12	Cured
Kaabong	Female	24	8.7	70	11			11.7	Cured
Kaabong	Female	9	7.6	73	11	7.9	73	11.5	Cured
Moroto	Male	36	10.5	79.5	11	13	95.6	13	Cured
Moroto	Female	24	9.6	80.2	11	10.2		12.4	Cured
Nakapiripirit	Female	24	8.4	80	11.3	9.4	81.5	12.5	Cured
Moroto	Female	18	6.4	77.5	11.4	7.9	77.5	12.2	Cured
Moroto	Female	16	7.1	75.2	12	5.9	75.2	11.7	Cured
Nakapiripirit	Male	48	11	100.5	11	12	100.5	11.8	Cured
Kaabong	Female	9	7.1	66	10.4	8.6	66	11.6	Cured
Kaabong	Male	36	11.1	92	11	11.8		11.5	Cured
Kaabong	Female	6	5.7	59.5	10.9	5.6	61	11.6	Defaulted
Kaabong	Male	48	11	97	11.5	14.4	101	12.6	Cured
Kaabong	Female	36	12	102	12.9	13.4	101.4	13.5	Cured
Nakapiripirit	Female	36	9	81	11.3	9.1	81.2	11	Defaulted
Moroto	Male	24	8	89	11	8	89	11.2	Non-response
Kaabong	Female	9	5.7	70	11	6.4	74	12	Defaulted
Moroto	Female	12	4.8	55.5	10.2	6.2	67	11.2	Defaulted
Moroto	Male	9	5.4	68.5	10.6	4.7	68.5	10.5	Non-response
Kaabong	Female	12	6	70	11.8	7	72.3	13	Cured
Nakapiripirit	Male	10	6.7	65	11	7.4	69	12.5	Cured
Kaabong	Female	12	6	69.9	11.5	7.6	74	12	Cured
Nakapiripirit	Male	12	5.8	60	9.5	6.9	60	10.7	Defaulted
Kaabong	Female	8	6	63	11.4	5.5	63	12	Cured
Moroto	Female	24	7.8	68	10	7.2	69	10.1	Defaulted
Kaabong	Female	24	7.8	86.9	11.5	7.2	74.4		Cured
Nakapiripirit	Male	48	12.2	102	11.5	12.5	103.1	12	Cured
Moroto	Female	8	5.7	65	11.4	6.2	65.3	13	Cured
Moroto	Male	6	5.2	63.4	11	5.6	69	11.3	Transfer to OTC/ITC
Kaabong	Male	6	7	69	11.4	7.9	70	12.9	Defaulted
Kaabong	Female	24	8.3	76	10.5	8.9	76	11.6	Cured
Moroto	Female	16	6.9	70	11.4	7.5	72.5	11.5	Cured
Moroto	Male	18	6.6	84	10.7	7.5	84.2	11.7	Cured
Nakapiripirit	Female	36	9.7	87.6	11	10.2		12.5	Cured
Kaabong	Female	12	7.5	73	11.2	8.1	74	11.6	Cured
Moroto	Male	7	5.7	68	11.5	6.4	68	11.7	Cured
Kaabong	Female	7	5.4	61.3	11.3	6.9	66	11.9	Cured
Nakapiripirit	Female	24	7	69	11.2	8	80	13	Cured
Moroto	Female	13	7.3	72	11.3	7.5	74	12.9	Cured
Nakapiripirit	Female	24	8.3	90	11	8.5	90.4	12.3	Cured
Moroto	Female	6	5.5	66	11.2	6.5	66.5		Cured
Moroto	Female	12	6	69.5	10.7	7	70.5	12	Cured
Moroto	Male	48	12.2	103	11.9	12.7	102.8	12	Cured
Kaabong	Female	24	8.6	80	11.3	8.6	80	11.3	Defaulted
Moroto	Female	18	6.6	68	11	6.6	70.5	11.2	Defaulted
Moroto	Female	13	6.5	67	11.3	7	66.4	11.4	Cured
Kaabong	Female	9	6.1	63	11.2	7	64	13	Cured
Kaabong	Male	13	7	69	11.1	6.4	71	11.5	Non-response
Nakapiripirit	Female	24	8.3	85	11.5	8.8		11.7	Cured
Moroto	Female	8	5.2	67.2	10.7	8.2	77	11.5	Defaulted
Moroto	Female	11	6.1	65.2	11	6.9	65.2	11.8	Cured
Kaabong	Female	6	4.3	62	9	5	64	11.5	Cured
Moroto	Female	18	7.4	69.5	10.5	7.9		11.7	Cured
Kaabong	Male	24	6.9	84	11.3	10.1	84.3	13.1	Cured
Moroto	Male	10	5.8	63	11	6.8		11.4	Cured
Kaabong	Male	9	5.6	78	10.5	5.2	79	10.4	Defaulted
Moroto	Female	7	5.2	60	11	5.2	60	10.7	Defaulted
Moroto	Female	24	9.7	83	11	10		12.6	Cured
Moroto	Female	18	6.5	65	10.7	6.9	68.6	11.8	Cured
Kaabong	Male	24	9.9	83	11.2	10.6	89	12.1	Defaulted
Moroto	Female	12	5.5	62	10.8	6.2	62.5	11	Defaulted
Moroto	Male	13	6.2	64.2	10.5	7	68	11.3	Cured
Kaabong	Male	18	6.7	63	11.2	8.2	63	12.3	Cured
Kaabong	Female	7	5.5	62.5	11	6.3		11.4	Non-response
Nakapiripirit	Male	9	6	60	10.5	7.5	75.3	12.6	Cured
Moroto	Male	6	5.9	64	11	6	66	11.4	Cured
Nakapiripirit	Female	9	6	64	10.8	7.5		12.6	Cured
Kaabong	Female	9	6.5	67.6	11	9.9	70	13.1	Cured
Moroto	Female	12	7	63.5	11.3	5.8	69.5	11.5	Defaulted
Kaabong	Female	11	5.2	68.5	11	5.8	68.5	11.6	Cured
Moroto	Female	24	8.3	80.5	11.3	9.2		12	Cured
Nakapiripirit	Male	36	11	98	10	11.2	98.9	12.5	Cured
Moroto	Female	6	5.8	63	10	5.6	63	10.5	Non-response
Nakapiripirit	Male	24	6.4	65	11.3	7.6	75	13	Cured
Nakapiripirit	Female	24	7	69.5	10.7	7.6	75	11.1	Defaulted
Nakapiripirit	Female	7	6.5	65	11.3	7	75.5	11.5	Cured
Moroto	Female	7	5.4	60.5	11	5.4	60.5	11	Defaulted
Moroto	Female	12	6.4	66	11.2	6.8	67.3	11	Cured
Moroto	Female	20	5.8	60	9.5	6	60	10	Defaulted
Kaabong	Female	12	6.4	65.2	11.1	6.8	67	12.4	Defaulted
Nakapiripirit	Female	12	6.1	69	11	6.4	60.4	11.1	Defaulted
Kaabong	Female	14	7.1	69.2	11.3	7.4	70	13	Cured
Moroto	Male	34	8.7	99.5	10.5	9.3	99.5	11.8	Cured
Kaabong	Male	18	6	62	11	5.6	62		Transfer to OTC/ITC
Kaabong	Male	36	11.5	101	10.7	13	101	11.9	Defaulted
Nakapiripirit	Male	12	6.3	74	11	7.5		12	Cured
Moroto	Female	36	7.7	98.5	11	8.7	98.5	12	Cured
Moroto	Male	8	6.3	65	10.9	6.3	63	11.2	Defaulted
Nakapiripirit	Female	48	12.6	103	10.4	14	103.5	11.5	Cured
Moroto	Male	23	7.8	70.5	11.3	7.6	70	11.1	Defaulted
Kaabong	Female	12	5.7	62	11.2	6.9	64	13.9	Cured
Nakapiripirit	Female	48	12.6	107.5	11.3	14.5	107.5	12	Cured
Moroto	Female	9	5.2	60	11	5.7	93.3	11.4	Non-response
Nakapiripirit	Male	12	8.2	75.5	11.2	8.1		12.7	Cured
Kaabong	Male	8	6.3	68	11.2	7.9	72	13	Cured
Kaabong	Male	7	6.5	69.3	11.2	7.5	70.2	12.5	Cured
Moroto	Male	12	6.6	72	10.3	7.2		11.7	Cured
Nakapiripirit	Male	9	7.5	71.2	11	8.2		11.5	Cured
Nakapiripirit	Female	8	7	72	11	6.5		11.9	Cured
Kaabong	Female	9	5.1	67	10.7	5.8	67	11.3	Defaulted
Nakapiripirit	Female	20	6.9	65.7	11	7.8	70	12.5	Cured
Nakapiripirit	Female	9	6.3	67.8	11	6.5	68	10.7	Defaulted
Kaabong	Female	12	6.4	70	11	7.8	72.5	12.5	Cured
Nakapiripirit	Female	9	5.8	66.1	11	6.9		11.8	Cured
Kaabong	Female	24	7.5	73	11.4	9	77	13.4	Cured
Nakapiripirit	Female	36	8	98	11.5	9	105	11.1	Cured
Kaabong	Female	48	10.6	94.6	13.3	11.2	94.9		Cured
Moroto	Female	7	6.3	69.5	10.6	5.1		11.5	Defaulted
Kaabong	Female	7	6.5	64	11.2	5.6	65	11.8	Defaulted
Nakapiripirit	Female	10	5.6	60	10.9	7.1	60	13	Cured
Nakapiripirit	Male	28	8	89	11	9.8	89	12.5	Cured
Kaabong	Female	36	9	88	10.7	12	93	13.4	Cured
Nakapiripirit	Female	10	6.2	68	11.2	6.6	69.5	11.2	Non-response
Moroto	Female	13	6.2	80.7	10	6.9		11.8	Cured
Kaabong	Female	24	8	81	11.2	7.8	83	11.4	Defaulted
Kaabong	Male	12	6.3	72	11.2	7.2	72	11.2	Cured
Nakapiripirit	Female	12	7.3	68	11.3	8	70.2	12	Defaulted
Moroto	Male	21	6.8	65	11.3	6.9		11.5	Cured
Moroto	Female	36	10	99.9	11	10.8	92	11.8	Cured
Kaabong	Male	36	7.3	104	11.7	8.7	104	12.6	Cured
Moroto	Female	12	7.1	73	11.3	7.9	74	12.6	Cured
Kaabong	Female	24	8	80	11.3	10.8	84	13.3	Cured
Kaabong	Female	8	6	65	10.5	6.4	69	11.5	Cured
Moroto	Female	9	6.2	69	11	5.6	70	9.5	Died
Moroto	Female	7	4.8	59	10.6			11.4	Cured
Kaabong	Female	9	5.5	67	10.5	6.1	67.1	10.8	Cured
Nakapiripirit	Female	7	5.4	63.2	10	5.5	63.5	10.5	Defaulted
Moroto	Male	24	7.7	89.5	11.4	8.6	89.5	12.5	Cured
Kaabong	Female	8	6.6	74	11	7.2	74	11.6	Cured
Moroto	Male	19	7.8	71	11.2	8.3		11.4	Cured
Kaabong	Female	13	5	59.8	10.4	5.5	64.1	11	Non-response
Nakapiripirit	Female	16	5	60	7.3	4.9	50	9.5	Defaulted
Kaabong	Female	7	5.2	61	10.5	4.7	62	10.2	Defaulted
Moroto	Female	15	5.7	60	10.2	5.8	60.5	11.3	Defaulted
Moroto	Male	7	5.8	63	10.5	6.5	64	12	Cured
Kaabong	Female	7	6	65	10	6.9		11.4	Cured
Nakapiripirit	Male	7	6	63.7	11.2	6		12.3	Cured
Kaabong	Female	30	6	87	11.5	7.3	87	12.4	Cured
Moroto	Female	7	4.9	63.5	10	7	66	12	Defaulted
Moroto	Female	24	7.9	82	10.5	8.7	87	11.8	Cured
Moroto	Male	8	6	70	6.3	6.8	70.5	12	Cured
Kaabong	Female	6	5.2	64.9	10.7	7.4	67	13	Cured
Kaabong	Female	8	5	59	11	6.1	65	11.5	Cured
Moroto	Female	8	5.9	68.5	11.4	7.2	69.6	13	Cured
Kaabong	Male	24	7.4	89	11	8.4		11.9	Cured
Nakapiripirit	Female	9	5.8	63.8	11.2	8.4		12	Cured
Moroto	Female	24	8.4	78.5	11.2	9.1	81.5	11.9	Cured
Nakapiripirit	Female	6	5.5	64	11	6	64.5	11.7	Cured
Moroto	Female	7	5.2	64.5	12.7	6.2	64.5	12.6	Cured
Kaabong	Male	24	7.7	85	11	7.4	87	11.5	Cured
Moroto	Male	48	9.6	96	11	10.1	96	12.1	Cured
Nakapiripirit	Female	36	9.5	94	11.3	9.1	94	11.1	Defaulted
Nakapiripirit	Male	18	8.2	83.5	9.8	8.2	83.5	9.8	Defaulted
Nakapiripirit	Female	18	6.4	65	11	7.2	99	12.5	Cured
Moroto	Female	20	7	77.2	11	7	77	10.5	Defaulted
Moroto	Male	24	9.3	85.5	11.3	9.1	85.8	11.5	Cured
Nakapiripirit	Female	12	6.6	71	11.2	7.3		12	Cured
Nakapiripirit	Female	20	7.6	72.2	11.3	8	74	11.4	Defaulted
Nakapiripirit	Female	24	9.1	78.5	11.3	9.5	79.5	11.7	Cured
Kaabong	Female	9	4.5	57.6	10.5	5.3	51.6	11.5	Defaulted
Nakapiripirit	Male	19	6.4	65	10.8	7.1	65	10.9	Defaulted
Nakapiripirit	Female	24	8.3	76	11.4	8.7		11.8	Defaulted
Kaabong	Female	8	5.3	58	10.5	5.3	58	11.1	Non-response
Moroto	Male	18	6.7	65.5	11.1	7.3	65.6	12.6	Cured
Nakapiripirit	Female	8	6	60	11.1	6.8	65.5	11.9	Cured
Nakapiripirit	Female	16	7.9	79.1	9.8	7.7	78	10.2	Defaulted
Moroto	Female	12	7.1	74	10.6	8.3		12.5	Cured
Kaabong	Male	15	9	75	11	8	75	11	Cured
Moroto	Female	13	7.3	73	11.3	6.6	72	11.2	Cured
Kaabong	Male	18	7	82	11.5	8.9	71.9	13.2	Defaulted
Moroto	Female	13	7	73	10.8	7.2	73.5	11.4	Non-response
Kaabong	Male	9	6	77.2	11	6.7	77.3	11.9	Cured
Nakapiripirit	Male	36	8	98	10.2	7.3	80	12.1	Cured
Moroto	Female	12	7	73.2	11.2	6.9	72	11.5	Cured
Nakapiripirit	Female	8	5.7	68.6	10.5	6.5	66	11.7	Cured
Nakapiripirit	Female	12	6.5	72.4	10.5	6.6		10.8	Defaulted
Kaabong	Female	8	4.7	65.6	11.6	5.8	61.7		Non-response
Moroto	Female	24	7.6	71	10.4	8.4	77.5		Cured
Moroto	Female	13	6.6	67.5	10.9	6.5		10.9	Cured
Moroto	Female	12	5.7	69	11	6.5	71		Cured
Nakapiripirit	Female	12	6.2	69.8	10.4	6.2	69.8	10.4	Died
Moroto	Male	10	6.5	70	10.6	8.9		11.4	Cured
Moroto	Female	36	9.3	93	10.2	10.9	93.2	12.5	Cured
Kaabong	Female	9	6.1	68	11.3	6.7	73	11.4	Cured
Kaabong	Female	8	5.7	68	10.8	7	70	11.6	Cured
Kaabong	Male	10	6.2	75	10.5	7.6	76	11.7	Defaulted
Kaabong	Female	24	6.6	82.8	11.4	7.3	72.2		Cured
Kaabong	Male	14	8	72	11.2	10	72	12	Cured
Kaabong	Male	10	7	78	10.4	7	79	10.2	Defaulted
Nakapiripirit	Male	9	7.2	75	10.9	7.9	74	12.7	Cured
Nakapiripirit	Male	48	10	95.8	11	12.4		13.1	Cured
Moroto	Female	9	5.9	66	11.3	6.5	66.8	12	Cured
Kaabong	Female	12	7	67.5	10.5	6.4	67.5	11.4	Cured
Moroto	Female	6	5	62	10.3	5.9	62.5	11.2	Non-response
Nakapiripirit	Male	48	13.8	112	11.4	14	112.2	11.6	Cured
Nakapiripirit	Female	14	6.5	65	10.4	6.5	65	10.4	Defaulted
Nakapiripirit	Female	12	7.4	70	10.9	8.1	80	12.4	Cured
Nakapiripirit	Male	24	10.3	80	11	9.5	90	11.1	Defaulted
Kaabong	Female	24	8	81	10.1	8	81	11	Defaulted
Moroto	Female	10	6.4	69.5	11	6.8	69.5		Cured
Nakapiripirit	Female	8	5.5	67	11	6.8		11.6	Cured
Nakapiripirit	Male	24	7.5	82.1	11	7.5		11.5	Cured
Kaabong	Male	25	7.3	96	11.8	8	96.7	12.5	Cured
Kaabong	Female	12	6.2	72.4	11.3	9	73	12.3	Cured
Kaabong	Female	18	6.2	66	10.5	7.3	69	12	Cured
Nakapiripirit	Male	48	10	100	10.5	10.4	116	11	Defaulted
Kaabong	Female	48	9.9	96	11.3	10	96	11.5	Defaulted
Moroto	Female	10	5.8	72.5	11	9	77.4	13.5	Cured
Kaabong	Male	48	11.1	100	11	11.1	104	12.4	Cured
Moroto	Male	19	7.4	78.5	10.9	7.6	78.5	11.2	Cured
Moroto	Female	15	7.2	78	11	8.6	78	12	Cured
Moroto	Male	18	7.3	70	11.3		70	12	Cured
Moroto	Female	6	4.9	60	11	5.2		10.5	Non-response
Kaabong	Female	24	8.3	78.5	11	8.2	79	13.2	Cured
Kaabong	Female	36	7.8	75	11.4	10.8	75.8	13.1	Cured
Kaabong	Female	24	7.5	74.2	10.5	9	74.2	11.6	Cured
Moroto	Female	7	3.2	54.3	9.7	4.9	57.5	10.3	Non-response
Nakapiripirit	Female	8	4.8	63.2	9.6	5.6		10	Non-response
Moroto	Female	24	5.5	65.6	8.5	5.8	65.6	8.2	Non-response
Moroto	Female	23	6.7	72	11.2	6.7	72	11.2	Non-response
Moroto	Male	37	9.2	88	11.3	10		11.4	Cured
Kaabong	Female	12	5.1	64	11.1	6.1	64	11.5	Cured
Kaabong	Female	24	6	71	11.1	10	73	12.5	Cured
Kaabong	Female	13	5	66.5	9.5	6.2	70	11.7	Non-response
Nakapiripirit	Male	18	4.5	58.5	8.6	5	60.1	9.9	Died
Kaabong	Male	36	9	85	11.5	9.9	88	12.3	Transfer to OTC/ITC
Nakapiripirit	Male	24	6.8	79.2	11	6.5		10.6	Non-response
Kaabong	Male	13	5	63	9.9	6.8	66.2	10.7	Non-response
Moroto	Male	9	6.1	65	11.2	6.5	65	11.7	Cured
Moroto	Male	24	7.6	77	11	7	77.5	10	Non-response
Moroto	Female	37	6.1	70	10.6	9.2	70	11.3	Defaulted
Nakapiripirit	Male	24	6.6	74	9	9.5	60	9.5	Non-response
Moroto	Male	29	8.3	78	10.6	8.4	79	11.7	Cured
Moroto	Female	8	5.4	62.3	10.7	6	64.8	11.6	Cured
Nakapiripirit	Male	12	6.9	69.3	11	8.2	73	9.9	Cured
Moroto	Female	24	8.1	78	11.2	7.4	78.1	11.9	Cured
Nakapiripirit	Male	24	5	72	9.5	5	72	9.6	Defaulted
Nakapiripirit	Female	36	6.5	68	11.3	7	68.2	11.6	Cured
Kaabong	Female	36	7.2	75	11.3	7.6	75	11	Non-response
Nakapiripirit	Male	18	6.7	72.6	10.8	7.2		11.2	Defaulted
Nakapiripirit	Female	12	6.1	67.5	11.2	6.8		12	Defaulted
Kaabong	Male	24	5.9	68	10.5	6.6	68	11	Cured
Moroto	Male	16	6.5	70	11	6.2	70.3	12.5	Cured
Moroto	Female	24	7.8	76.5	11	8.3	76.8	11.7	Cured
Moroto	Female	11	6	66	11	6.5	67		Cured
Moroto	Female	12	5.1	65	10.3	6.2	66	11.4	Non-response
Moroto	Male	24	7.8	75	11.3	8.1	75	11.4	Defaulted
Moroto	Female	24	6.8	70	11.2	7.6	70.1	12	Cured
Moroto	Male	8	5.7	63	11	6.5		11.6	Cured
Moroto	Female	9	5	63	11	5.3		11.5	Cured
Moroto	Female	15	5.7	69	10.5	5.9	70	10.6	Cured
Nakapiripirit	Male	12	7	71	10.5	6.8		10.2	Non-response
Moroto	Female	44	7	75.5	11.7	7	75.5	12.1	Cured
Nakapiripirit	Male	12	7	70.6	10.8	6.8	70.5	10	Defaulted
Nakapiripirit	Male	18	6.1	69.2	10.2	6.9	74	11.7	Cured
Nakapiripirit	Female	8	4.7	61.5	9.8	5.4	63	10	Non-response
Nakapiripirit	Male	24	7.5	77.8	11.3	9.2		12.6	Cured
Moroto	Female	40	7.9	84.6	10.9	8.8	86.5	12.2	Cured
Nakapiripirit	Male	24	7.2	74.2	11.3	7.5	74.5	11.3	Defaulted
Nakapiripirit	Male	36	6.9	70	8.9	7.1	69.9	10.2	Defaulted
Moroto	Female	24	6.4	74	10.1	6.6	70	10.4	Defaulted
Nakapiripirit	Female	12	5.7	68.5	9.6	6.8	69	11	Defaulted
Moroto	Male	12	5.5	66	10.7	6.4	64.7	12	Cured
Kaabong	Male	24	7	75	11.2	9	80.3	13.4	Cured
Nakapiripirit	Male	24	7.5	74.3	10.3	8.6		11.8	Defaulted
Nakapiripirit	Female	12	6.3	67.2	11.4	6.4		11.7	Non-response
Moroto	Male	9	5.8	65.5	11.4	6.8	60.1	12.5	Cured
Moroto	Female	17	5.4	64	11	5.6	64.2	10.7	Defaulted
Kaabong	Female	24	6.7	73.5	10	7.9	75		Cured
Moroto	Female	10	3.9	64	9.6	6.1		11.5	Defaulted
Nakapiripirit	Male	9	6.2	66.2	11.3	6.1		11	Non-response
Moroto	Female	24	7.2	78	11.5	7.4	78.4	11.4	Cured
Moroto	Female	10	4.7	62.1	10.8	6.2	65.2	11.5	Cured
Nakapiripirit	Female	24	7.6	77.5	11	7.8		11.3	Defaulted
Kaabong	Female	36	8.1	83	11.2	9.2	83.7		Cured
Moroto	Male	18	6.7	68	11.1	7.7	70	12.3	Cured
Nakapiripirit	Male	15	6.8	72	11.3	7.2		11	Defaulted
Kaabong	Male	9	4.6	64	9.8	5.6	64	10.3	Defaulted
Kaabong	Male	36	9.1	87	11.1	10.8	90	13.3	Cured
Nakapiripirit	Male	24	7.1	74	10.5	7.6	74.5	11.2	Non-response
Moroto	Male	11	6.5	66.5	10.9	6.3	70	11.7	Cured
Moroto	Male	36	6.4	87.5	11.4	9	86.5	12.2	Cured
Nakapiripirit	Male	14	6.3	68.8	10.8	7.2		11.7	Cured
Kaabong	Female	24	7.6	75	11.4	8	76	12.8	Defaulted
Moroto	Female	7	3.3	57	9.8	3.8		9.5	Defaulted
Kaabong	Male	11	5	60	11.1	5.7	60	11.4	Cured
Moroto	Female	10	3.8	65	9.1	4.5	60	9	Non-response
Kaabong	Male	12	5.5	63	10.5	6	63	11.5	Defaulted
Nakapiripirit	Female	36	6.4	70.5	9.6	7.8	70.8	11.6	Cured
Nakapiripirit	Male	8	5.6	62.5	10.6	5.4	62.5	10	Defaulted
Moroto	Male	16	5.8	67	10.8	6.2	68.5	11.5	Cured
Nakapiripirit	Male	12	6.5	69.5	11.2	6.9	69.5	11.7	Defaulted
Moroto	Male	36	9.5	83	11.2	10.9	83	12	Cured
Nakapiripirit	Female	16	6.5	70	10	7	70	11.3	Defaulted
Kaabong	Female	9	4.5	60	10	6.9		11.7	Cured
Kaabong	Male	24	7.5	79	11.5	8.4	81.1	12	Defaulted
Moroto	Male	15	6.3	72.4	11.2	6.6	72.4	11.8	Cured
Nakapiripirit	Female	12	5.1	65	10.2	6		10.6	Non-response
Kaabong	Male	30	7.4	72	11.3	6.8	72	12.1	Defaulted
Kaabong	Female	18	6.1	73	10.8	6.4	73	12	Cured
Nakapiripirit	Male	12	5.8	70.2	11.1	6.5		12	Cured
Nakapiripirit	Female	10	4.4	62	9.7	4.4	62	9.7	Defaulted
Nakapiripirit	Male	16	6.6	70.5	10.3	6.6		11	Non-response
Nakapiripirit	Male	21	7.6	79	10	8.9	80	10.9	Defaulted
Kaabong	Male	36	7	82	11	10	82	12.4	Cured
Kaabong	Female	24	7	75.8	11.2	8.7	80	12.6	Non-response
Kaabong	Male	8	3.5	57	8	4.8	59	10.7	Defaulted
Moroto	Female	24	7	76.3	11.1	7.6	78	12.2	Cured
Moroto	Female	19	7	73.2	11.4	7.8	74	12.4	Cured
Nakapiripirit	Female	7	4.7	62	11	5.8		11.7	Cured
Kaabong	Male	12	6.1	70	11	8.2	72	13.4	Cured
Nakapiripirit	Male	24	6.8	72.3	10.5	7.5		11.5	Defaulted
Nakapiripirit	Male	9	6.1	66.2	11	9.9		12	Cured
Kaabong	Female	15	6.1	68	11.2	6.3	69	11.7	Defaulted
Nakapiripirit	Female	24	6.7	70	9.3	6.7	70	10.9	Non-response
Nakapiripirit	Female	12	3.5	63	7	3.7	65	9.3	Died
Kaabong	Male	9	5.6	63	10.9	6.2	65.3	11.6	Cured
Moroto	Female	12	5.6	65	11.2	7.1	64	12.2	Cured
Kaabong	Female	18	6.6	74.3	11.1	10.9	76	14	Cured
Nakapiripirit	Male	30	8.2	79	10.8	8.9	80.3	11.5	Non-response
Kaabong	Male	36	8.3	80	11	9.7	80	13.2	Cured
Nakapiripirit	Female	24	7.2	77.2	11	7.8		11.7	Cured
Kaabong	Female	18	6.5	70	11.3	8	70	11.5	Cured
Nakapiripirit	Female	9	5.5	64.3	11.4	6		12	Cured
Kaabong	Male	48	5.6	66	11	16.5		13.5	Cured
Moroto	Male	48	9	87	10.9	9.5	97	10.9	Cured
Kaabong	Female	7	3.4	55	8.6	4.8	64	10.5	Cured
Nakapiripirit	Male	25	6	67.4	11.1	6.5		11.2	Defaulted
Moroto	Male	18	6.3	71	11	7.7		11.5	Cured
Moroto	Male	24	7.2	72	11	8.2	73.5	12.8	Cured
Moroto	Male	16	6.4	70	10.4	7.5		11.7	Cured
Moroto	Male	9	5.2	64	10.3	6.1		11.5	Cured
Moroto	Male	12	6.2	68.3	10.2	7.1	69		Cured
Kaabong	Male	36	9	87	10.9	11	89	11.4	Defaulted
Nakapiripirit	Female	9	5.7	64	11	6.8	66.7	11.2	Non-response
Kaabong	Female	24	6	68.7	10.8	6.6	74.2	11.8	Non-response
Nakapiripirit	Male	6	4.5	61.2	10	5.9		11.6	Non-response
Nakapiripirit	Male	31	7.8	75	11	8.1		11	Non-response
Nakapiripirit	Female	12	5.4	67	9.8	5.6	68.6	10	Non-response
Moroto	Male	9	6.5	67	11.3			11.3	Defaulted
Moroto	Male	18	6.3	67.5	10.5	7.2	67.5	11.8	Cured
Moroto	Male	15	6.2	69	10.6	7.5	71.5	11.6	Cured
Kaabong	Male	24	7.6	76.2	12.2	9	78		Cured
Nakapiripirit	Male	14	6	65	10.4	5.5	65	10.3	Died
Nakapiripirit	Male	9	5.6	66	11.6	6.8		11.8	Cured
Moroto	Male	26	6.3	67	11.1	6.8	69	11.8	Cured
Moroto	Male	28	7	76	11.4	8.8	78.6		Cured
Nakapiripirit	Female	6	5	61	10.5	5.1		10.3	Defaulted
Moroto	Female	24	5.3	66	8.8	6.6		10.5	Cured
Moroto	Female	10	6	66	10.3	7.6	68	12.5	Cured
Nakapiripirit	Female	10	4.6	62.2	9.1	4.6	62.2	9.1	Defaulted
Moroto	Male	13	5.9	68	11.2	5.9	68	11.2	Defaulted
Moroto	Female	11	5.6	65.5	10.7	5.5		11	Non-response
Moroto	Female	14	6	70	10.7	6.2	67	12.2	Cured
Moroto	Female	38	7.4	84.5	13.5	10.1	84.5	14.2	Cured
Nakapiripirit	Male	36	6.8	70.5	10.1	6.1	70	9	Non-response
Kaabong	Male	18	5.7	72	11.2	9	70	12.5	Cured
Kaabong	Female	24	7	71	11	9.1	71.3	11.8	Cured
Moroto	Male	15	5.9	66	10.8	6.5	66	12	Cured
Nakapiripirit	Female	24	6.5	72	10	6.4	71.5	9.7	Non-response
Nakapiripirit	Male	24	8	75.4	11.3	8.7	75.5	11.8	Cured
Nakapiripirit	Male	18	7.2	76.2	10.9	8.8		12	Cured
Moroto	Female	24	7.5	75.5	10.3	7.8	73	11	Cured
Moroto	Male	12	6.4	69	11	7.6	69.4	11.2	Cured
Moroto	Male	10	5.6	66	10.5	6.5	65	10.3	Cured
Nakapiripirit	Male	12	5.2	64.5	11.4	5.8		11.6	Cured
Moroto	Male	6	3.2	55.5	10.3	5	56	11.6	Cured
Kaabong	Male	24	7.2	80	11	8	81	11.6	Cured
Kaabong	Female	24	7.1	74	11.2	9.2	78	13	Cured
Nakapiripirit	Female	36	7.5	74.5	10.6	9.1		12	Cured
Moroto	Male	24	6.7	70.5	10.6	6.9	70.5	10.6	Defaulted
Kaabong	Male	36	8.2	79	9.8	11	88	13	Cured
Kaabong	Female	24	5.6	66	10.6	6.9	73	11.5	Cured
Moroto	Male	30	8	80	10.3	8.3		11.7	Cured
Moroto	Male	26	6.3	68	11.1	6.8	69	11.9	Cured
Kaabong	Male	12	6.3	70.3	10	7.1	71.5	12.3	Defaulted
Moroto	Male	18	6.6	70.2	11.1	7.1	74.1	11.5	Cured
Kaabong	Male	18	7.8	75	11.2	8.9	80	12.5	Non-response
Kaabong	Female	24	6.9	78	10.9	8.6	79.2	12.3	Cured
Moroto	Female	20	7	72	11.3	7.3	75	11.5	Cured
Kaabong	Female	18	6.4	72	9.9	7.2	82	10.6	Cured
Nakapiripirit	Male	12	7	70	11	8.5	89.5	12.6	Cured
Moroto	Female	36	8.9	85.2	11.3	9.4	85		Cured
Moroto	Male	10	5.5	66	10.3	6.3	67.4	12	Cured
Kaabong	Male	9	5.8	65	11.3	6.1	66	11	Defaulted
Moroto	Female	12	5.2	63.5	10.2	5.4		10.4	Defaulted
Kaabong	Male	48	9.9	89	11.2	9.9	89	12	Cured
Moroto	Male	13	5.6	69	10.6	7.8	72.3	12.9	Cured
Nakapiripirit	Male	9	5.4	63.2	10.5	5.2		10	Non-response
Nakapiripirit	Male	22	8	80	11	9.4	80	12.8	Cured
Moroto	Male	16	5.5	65	10	5.5	67	10.7	Defaulted
Moroto	Female	11	5.5	65.2	11.4	6.2	65.2	12.4	Cured
Moroto	Female	11	5	63.1	10.5	5.6	65	11	Non-response
Moroto	Female	11	6	66	11	6.5	67		Cured
Moroto	Female	38	8.4	86.4	12.7	10.2	86.4	13.4	Cured
Nakapiripirit	Female	24	6.5	72.3	10.8	7		11.5	Cured
Nakapiripirit	Female	9	5.3	64.6	10.5	6.1		10.7	Non-response
Kaabong	Female	24	6.8	73.7	12.1	7.1	73		Cured
Moroto	Male	7	3.3	60	11	6.6	61	10.9	Non-response
Kaabong	Male	24	6.9	71.2	11.4	11.6	74	13.6	Cured
Moroto	Female	42	10.5	89.6	11.1	11.2	89.6	11.3	Defaulted
Moroto	Male	8	6	65.5	10	6.8	67	11.6	Cured
Nakapiripirit	Male	13	7.5	72.1	11.3	7.8	76.1	11.3	Defaulted
Kaabong	Male	9	5.1	62.3	10.9	7.8	68.3	11.9	Cured
Moroto	Female	37	7.3	77.2	11.4	7.9	75.5	11.5	Cured
Kaabong	Male	14	6.5	73	11.3	6.5	73	11.3	Transfer to OTC/ITC
Kaabong	Male	24	8.2	81	11	10.5	87	13.2	Cured
Kaabong	Male	36	8.2	80	11.3	7	78	11.6	Cured
Kaabong	Male	12	5.5	65	11.4	8	65	11.5	Cured
Kaabong	Female	32	7	75	10.9	8	75	11.5	Cured
Nakapiripirit	Male	14	7.4	72.6	11	8.1		11.3	Non-response
Kaabong	Female	24	6.8	73	11.5	9.7	76.2	13.4	Cured
Kaabong	Female	9	5.5	63	10.3	5.9	63.2	9.8	Non-response
Moroto	Female	20	6.8	72	11.2	7.5	72	11.5	Cured
Kaabong	Male	8	5.2	63	11.4	7	63.2	11.9	Cured
Kaabong	Male	12	5.1	67.2	11.7	6.1		11.9	Cured
Kaabong	Male	36	6.5	75	10.8	6.5	75	10.8	Defaulted
Kaabong	Male	42	8.1	84.5	11.4	8.6	88	11.4	Cured
Moroto	Male	24	6.6	74.8	11.6	7.4	77.5	11.6	Cured
Nakapiripirit	Female	12	4.6	58.6	9.7	4.9	58.6	10	Defaulted
Nakapiripirit	Male	48	11.1	93.3	11.2	12.7	93.5	13	Defaulted
Kaabong	Female	7	3.7	55	9.5	4.9	60	11.1	Cured
Kaabong	Female	10	5.2	61.4	11	5.4	61.5	11.5	Transfer to OTC/ITC
Nakapiripirit	Female	9	5.8	65	10.7	6.4	67	11.3	Non-response
Nakapiripirit	Male	10	6	65.5	11.3	7.7	65	12.3	Defaulted
Nakapiripirit	Female	32	8.5	84.5	11	8.8		11.7	Cured
Nakapiripirit	Male	36	7.7	80	10.5	8.5	80	9.9	Cured
Nakapiripirit	Male	18	7.1	72	10.5	6.6	72	10.3	Defaulted
Kaabong	Male	48	7	78	11.3	7.9	79	11.4	Non-response
Moroto	Male	59	8.9	85.2	11	10.4	78.2	12.1	Cured
Moroto	Male	12	6.3	70	11	6.5	70	11.5	Cured
Moroto	Female	24	6.1	70.2	11.3	6.5	70.2	11.9	Cured
Moroto	Female	24	6	66	10.9	6.2	65	11.5	Cured
Moroto	Female	11	6	67	11.2	6.2	67	11.8	Defaulted
Nakapiripirit	Female	24	7.3	79.2	9.9	8.1	80	10.6	Defaulted
Moroto	Female	24	5.9	69	11.2	8.4	70	12.3	Cured
Kaabong	Male	24	7.9	74.1	11.2	11.4	76	13.2	Cured
Nakapiripirit	Male	9	6	67.5	11.4	6.4	70	11.1	Defaulted
Kaabong	Male	12	6.2	68.5	11.3	7.8	72	12.6	Cured
Nakapiripirit	Male	9	6	65.1	11.4	5.5		11.8	Cured
Kaabong	Female	24	7.2	77	11.4	8	78	13.3	Cured
Moroto	Female	14	5.2	70.3	10.3	7.1	72.4	11.5	Cured
Kaabong	Female	15	5.3	71.2	9.9	8.9	74	13.2	Cured
Kaabong	Male	24	8.7	80.2	11	9	80.2	11.5	Transfer to OTC/ITC
Kaabong	Male	8	5.7	65	10.7	6.6	65	11.2	Cured
Nakapiripirit	Male	32	7.8	83	10.8	7.8	83	10.7	Defaulted
Kaabong	Female	11	5.5	66.3	11.3	6.1	66.3	11.4	Transfer to OTC/ITC
Nakapiripirit	Male	24	7.5	80	11	8.9	80.5	13	Cured
Moroto	Male	24	8.6	81	11	9.1	81	12.9	Cured
Moroto	Female	14	6.4	68	10.4	7.4		11.5	Cured
Kaabong	Female	36	8.7	82	11	9.2	82	11.7	Cured
Moroto	Female	16	5.6	64.3	10.8	6.2		11.5	Cured
Moroto	Female	20	5.6	65.5	11	6.5	69	11.5	Cured
Kaabong	Male	24	7.8	77	10.4	8.3	77	11.4	Cured
Moroto	Male	24	7.3	73	10.4	7.3	73	10.4	Defaulted
Nakapiripirit	Male	13	6.5	70.2	9.8	7.1		11.4	Defaulted
Moroto	Female	15	5.9	69	11	6.3	69	11	Defaulted
Nakapiripirit	Female	12	5.6	65.2	10.7	6.3		11.5	Non-response
Kaabong	Female	12	5.8	65	11	7.1	65	11.3	Cured
Kaabong	Male	12	6.4	71	10.7	9.3	73.2	13.3	Cured
Kaabong	Male	21	6	70	11	6.3	72	12	Defaulted
Moroto	Male	25	7.9	76	11	6.5	67	12.3	Cured
Kaabong	Male	24	7.4	77	11.4	8.2	77.4	13	Cured
Moroto	Male	10	5.5	67.4	11	6.6		12.2	Cured
Nakapiripirit	Female	12	4.2	59.8	8.8	4.2		8.2	Non-response
Kaabong	Female	6	4.5	60	10.3	4.9	60	10.5	Transfer to OTC/ITC
Kaabong	Female	12	5.3	68	10.9	6.7	69		Cured
Moroto	Female	24	7	72	10.7	7.6		11.5	Cured
Kaabong	Male	24	7	72	11.5	9.1	75	12.5	Cured
Kaabong	Male	24	6.7	75	11	8	75	12.4	Cured
Nakapiripirit	Male	24	8	75.6	11.2	9.8		12.5	Cured
Nakapiripirit	Male	7	4.2	60	9.8	4.9	60	11.5	Non-response
Kaabong	Female	16	6.8	72	10.3	7.4	73	12.2	Cured
Kaabong	Male	24	7	75.5	11.2	8	76.3	13.6	Cured
Moroto	Female	25	5.5	65.2	9.5	5.5	67.5		Defaulted
Kaabong	Male	24	8.5	80	11.3	12.1	80.5	13.1	Cured
Moroto	Male	24	5.1	65	8.4	6.1	70	10	Non-response
Kaabong	Female	18	7.3	74.1	11.4	8.3	78.1	11.6	Cured
Moroto	Female	15	6.1	71	10.5	6.5		11.2	Cured
Kaabong	Male	6	5.2	61	10.5	6.3	61	10.5	Cured
Moroto	Male	24	7	73	11.3	7.8	63.6	11.3	Cured
Kaabong	Male	30	7.5	75	11	8.4	75	11.1	Cured
Moroto	Male	24	6.6	72	10.6	8	75	12.5	Cured
Moroto	Male	24	6	66	11	8.4	75	11.5	Cured
Moroto	Female	11	5.6	67.2	11	6.2	68	11.2	Defaulted
Moroto	Male	10	5.9	67.8	10.8	5.8	72	9.9	Non-response
Moroto	Male	12	5.7	67	10.3	6.5	67	11.3	Defaulted
Nakapiripirit	Female	9	5.1	63	10	5.5	63.5	11	Non-response
Nakapiripirit	Male	24	6.5	74.2	10.9	7.6		12	Cured
Nakapiripirit	Male	12	6	66	11	6.1		11.2	Non-response
Moroto	Female	12	6.2	68.3	10.2	7.1	69	12	Cured
Moroto	Male	48	10.6	91.5	11	11.6	92	12.6	Cured
Kaabong	Male	9	4.8	65	10	5	65	10.4	Defaulted
Nakapiripirit	Female	24	8	79.3	10.2	9.3	80	12.5	Cured
Moroto	Male	16	6.7	74	10.1	6.3	73	10.3	Non-response
Nakapiripirit	Female	16	6.6	70.3	10	8	80	10.3	Defaulted
Nakapiripirit	Female	12	5.4	66	10.1	5.1		9.8	Non-response
Nakapiripirit	Male	24	7.5	79	11.4	8	77.1	11.9	Cured
Moroto	Female	15	6.2	71	10.3	7.6	70.2	11.6	Cured
Nakapiripirit	Male	24	6.3	67.2	10.5	6.7	68.8	11.6	Cured
Nakapiripirit	Female	8	4.1	62	9.3	5	50	9.5	Non-response
Nakapiripirit	Male	48	8.5	95	9.5	10	99	10.6	Defaulted
Nakapiripirit	Female	15	6	66.2	10.7	6.3	66.5	11.3	Defaulted
Moroto	Female	20	6.6	75	11.2	7.1	75	11.5	Cured
Moroto	Female	24	7.7	77	10.5	8.4	77.7	11.3	Cured
Moroto	Female	10	4.9	60.5	9.9	6	62.5	11.5	Cured
Nakapiripirit	Female	36	6	80.3	10	9.1	80.4	12.1	Cured
Moroto	Female	20	6.6	75	11.2	7.6	75	11.6	Cured
Kaabong	Male	18	7.9	75.1	11	8.4	79	11.4	Non-response
Moroto	Male	13	7.1	70.5	11	7.3	76.5	10.8	Defaulted
Nakapiripirit	Male	24	7.4	76	9.8	7.5	76.2	10	Non-response
Moroto	Female	7	5.2	61.4	10.7	6.4	66.4	11.5	Cured
Kaabong	Male	18	6.2	68.2	11.5	6.3	68.3	11.5	Transfer to OTC/ITC
Kaabong	Female	18	5.9	68.4	11.4	7.3	71	12.9	Cured
Moroto	Male	8	5.5	62	11	6	64	11.4	Cured
Moroto	Male	18	7.5	74	11.3	7.5		12.2	Cured
Kaabong	Female	36	9	83.3	11	10	85	13	Cured
Nakapiripirit	Female	24	7	74.5	10	7.2	76.2		Non-response
Kaabong	Male	9	6.6	67	11.2	7.2	67	11.5	Defaulted
Nakapiripirit	Male	24	8.3	77	10.8	9.7		12	Cured
Moroto	Female	19	6.8	73.1	11	7.7	79.5	12.2	Cured
Kaabong	Male	12	5.4	69	11.4	7.2	69	11	Cured
Nakapiripirit	Female	12	5.5	66.8	10.4	6		10.8	Non-response
Nakapiripirit	Female	9	5.5	63.4	11.2	6		11.7	Cured
Kaabong	Male	18	6	73	11.5	7.4	73	11.9	Cured
Moroto	Male	13	6.2	70	10.6	6.3		10.5	Defaulted
Kaabong	Male	24	6.3	70.3	11.5	7.7	70.3	11.6	Cured
Nakapiripirit	Male	24	8.5	78	10.5	8.4	78	11.2	Defaulted
Kaabong	Female	18	7	72	10.2	9	78	12	Cured
Nakapiripirit	Female	12	4.8	61.2	9.8	5.5		10.5	Non-response
Moroto	Male	24	8.5	77	11	9.6	77.2	12.4	Cured
Moroto	Male	24	6.6	77	10.8	8.9		11	Cured
Nakapiripirit	Male	15	6.3	67	10.4	6.9	76.2	12	Cured
Moroto	Male	12	6.2	70	10	6.7		10.5	Non-response
Nakapiripirit	Female	12	6.1	68.3	10	6.2		10.1	Defaulted
Moroto	Male	23	8.1	78	10.6	9.9		12.4	Cured
Moroto	Female	8	5.1	63.6	11	6.6	66	10.3	Non-response
Kaabong	Male	12	6.3	70.2	12.15	7.8	70.4	13	Cured
Nakapiripirit	Male	6	5.2	61.4	9.8	7.3		12.5	Cured
Nakapiripirit	Male	9	6	65.1	11.3	7.4	80.4	13.3	Cured
Kaabong	Male	24	7.3	76	11.9	8	78.1	12	Transfer to OTC/ITC
Moroto	Female	10	5.1	61	11	6.1	63	12	Cured
Kaabong	Female	36	9	83	11.3	8	84	12.3	Defaulted
Moroto	Male	10	4.9	64	10.4	5.7	65	11.4	Non-response
Kaabong	Male	24	7.7	75	11.2	8.2	77	13	Cured
Nakapiripirit	Male	24	7	75	11	7.8	70	10.2	Cured
Moroto	Female	13	5.3	68.5	10.2	5.7	68.5		Cured
Moroto	Male	36	9.9	85.3	10.9	10.5		11.4	Cured
Moroto	Female	24	7.5	76	10.5	7.6		11	Cured
Nakapiripirit	Female	24	6.3	67.5	10.5	6.6	67.5	10.6	Defaulted
Moroto	Male	12	6.3	70	11.3	6.8	70.3	10.9	Non-response
Kaabong	Female	10	5.7	65	11.1	6.9	65	12.4	Cured
Nakapiripirit	Male	36	9.7	84	10.6	10	85	11.3	Non-response
Kaabong	Male	9	5.8	66.5	11.7	6.6	68.1	12.2	Non-response
Kaabong	Male	9	6	65.3	11.2	6.4	66	13.2	Cured
Kaabong	Male	8	4.4	60.3	9	6	68.2	11	Died
Nakapiripirit	Female	30	7.3	74	11	7.9		11.5	Cured
Nakapiripirit	Male	30	7.9	79.8	10.5	9.1		11.4	Non-response
Moroto	Female	13	5.9	65.2	10.5	6.7		11.1	Non-response
Nakapiripirit	Male	14	7	71	11.1	7.3		11.5	Non-response
Nakapiripirit	Female	14	6.1	70	11	6.8		11.7	Cured
Moroto	Female	36	8.4	81	10.8	9.3	81	12	Cured
Kaabong	Female	24	6.7	73.5	11.5	8.3	75.3	12.3	Non-response
Moroto	Female	36	7.5	85	11	10.5	85	12.5	Cured
Kaabong	Female	8	3.6	56	8.6	3.9	59	10	Defaulted
Kaabong	Male	12	6.6	68	10.8	8.3	68	12.1	Cured
Nakapiripirit	Female	24	7	79	11	7.9	79	12	Cured
Nakapiripirit	Male	12	6.9	70.5	10.1	7.8	73	12.5	Cured
Nakapiripirit	Female	24	6	73	11	7	73	11.4	Defaulted
Kaabong	Female	12	6	66	10.9	8	71	13.4	Cured
Nakapiripirit	Male	12	6.2	68	10	6.9		11.2	Non-response
Kaabong	Male	48	7.8	81	11.3	9.2	85	12.4	Cured
Moroto	Male	13	6.2	70	12	6.8	70.5	12.5	Cured
Nakapiripirit	Male	26	7.3	80	10.1	8.5	80	11.7	Cured
Nakapiripirit	Male	7	5.2	64.5	11.4	5.7		11.7	Cured
Moroto	Female	9	5.7	64.5	10.5	6	64.5	11	Cured
Nakapiripirit	Female	18	6.2	74.8	11	8	75.5	12.5	Cured
Kaabong	Female	12	6	67	11.2	9.2	69.3	13.2	Cured
Kaabong	Male	24	7.4	78.4	12.1	8.4	78.4	12.5	Cured
Moroto	Female	25	6.8	73	11	7.4		11.4	Cured
Moroto	Female	17	6.1	67	10.8	6.9	70	12	Cured
Nakapiripirit	Male	36	8	84.2	11.6	8.7		11.7	Cured
Moroto	Female	16	5.8	66.5	10.9	6.1	66.5	11.5	Cured
Moroto	Male	18	6.5	74	10.6	7.3	73	12.4	Cured
Nakapiripirit	Female	24	5.6	66	11.4	6.8	68.7	11.3	Non-response
Moroto	Male	24	7.1	69.6	11.2	7.6		11.5	Defaulted
Kaabong	Male	9	5.5	63.5	10.8	6.4	68	12.8	Cured
Moroto	Female	47	8.7	85	11.3	8.5	85	11.2	Defaulted
Moroto	Male	24	7.4	72	10.5	7.1	72	12.7	Cured
Kaabong	Male	24	7	75.7	11	8.5	86	12.4	Cured
Kaabong	Male	18	6.5	69.3	11.4	9.3	70	13	Cured
Nakapiripirit	Male	18	6.9	74	11	7.6	75.5	11.2	Non-response
Kaabong	Male	9	5.3	66	10	7.5	66.3	12.1	Cured
Moroto	Female	20	6.5	70	10.3	6.5	70	10.3	Defaulted
Moroto	Female	8	4.5	59	10.4	5.5	59	11.5	Non-response
Moroto	Female	12	5.8	67	10.5	6.6		11.4	Non-response
Moroto	Male	27	6.5	69	10.5	6.8	69	11.5	Cured
Moroto	Male	48	10.4	90.7	11	11.4	91.6		Cured
Moroto	Female	15	5.5	66.5	11.4	6.6	68	12	Cured
Nakapiripirit	Male	12	4.5	59	9.5	5	59	9.5	Defaulted
Moroto	Male	26	6.8	72.5	11.3	7.2	72.5	12.6	Cured
Kaabong	Male	10	5.7	63	10.5	7.2	64	11.9	Defaulted
Moroto	Male	18	6.6	69.5	11.3	6.6	69.5	11.3	Defaulted
Kaabong	Male	9	5.3	63	11.2	6.2	63.5	12.4	Cured
Kaabong	Male	10	6.4	68	11.2	7.4	70.1	12	Transfer to OTC/ITC
